# Supplementary material for: Quantitative Mass Spectrometry Characterizes Client Spectra of Components for Targeting of Membrane Proteins to and Their Insertion into the Membrane of the Human ER
Source: Int J Mol Sci. 2023 Sep 15;24(18):14166. doi: 10.3390/ijms241814166 (PMC10532041; doi:10.3390/ijms241814166)
Supplement: Supplementary file 1 [file ijms-24-14166-s001.zip]

Archive with 1 entries (1 files):
- ijms-2576814-supplementary.pdf
